# Supplementary material for: Macular pigment changes after cataract surgery with yellow-tinted intraocular lens implantation
Source: PLoS One. 2021 Mar 25;16(3):e0248506. doi: 10.1371/journal.pone.0248506 (PMC7993776; doi:10.1371/journal.pone.0248506)
Supplement: S1 Data — (XLSX) [file pone.0248506.s001.xlsx]

## Sheet: Data
Sex m/f	Age	R/L	BCVA	BCVAlogMAR	Smoking(n,pl,ph,cl,ch;10本以上h)	BMI	DM y/n	IOL 1,IQ 2,VIVI 3,YP 4,TC	IOL power	day4 (0)	day4 (0.51)	day4 (0.9)	day4 (1.99)	day4 total within1.52	day4 total within 9	month1 MPOD (0)	month1 MPOD (0.51)	month1 MPOD (0.9)	month1 MPOD (1.99)	month1 (1.52) total	month1 (8.98) total	month3 (0)	month3 (0.51)	month3 (0.9)	month3 (1.99)	month3 (1.52) total	month3 (8.98) total	month6 (0)	month6 (0.51)	month6 (0.9)	month6 (1.99)	month6 (1.52) total	month6 (8.98) total	year1 (0)	year1 (0.51)	year1 (0.9)	year1 (1.99)	year1 (1..52) total	year1 (8.98) total	year2 (0)	year2 (0.51)	year2 (0.9)	year2 (1.99)	year2 total within 1..52	year2 total within 9	Decrease year2 (0)	Decrease year2 (0.51)	Decrease year2 (0.9)	Decrease year2 (1.99)
f	84	R	0.5	0.30103	n	26.8407	y	1	22	0.60164	0.60164	0.52065	0.20826	2333	11513.3	0.77519	0.55536	0.50908	0.17355	2103.43	9070.88	0.68263	0.67106	0.55536	0.20826	2356.81	11356	0.75205	0.63635	0.53222	0.20826	2318.63	10527.5	0.67106	0.61321	0.54379	0.20826	2413.5	10949.8	0.63635	0.62478	0.54379	0.21983	2433.17	11032	0.0576923	0.0384615	0.0444444	0.0555556
f	84	L	0.3	0.522879	n	26.8407	y	1	22.5	0.61321	0.67106	0.59007	0.21983	2575	10995							0.90246	0.67106	0.59007	0.2314	2553.5	11169.7	0.54379	0.64792	0.5785	0.2314	2536.14	11222.9	0.72891	0.71734	0.62478	0.25454	2758.29	12544.2	0.84461	0.71734	0.62478	0.25454	2813.82	12458.6	0.377358	0.0689655	0.0588235	0.157895
m	75	R	0.5	0.30103	ch	20.4382	n	2	21	1.07601	0.99502	0.99502	0.67106	4675	37313.2	1.2727	1.02973	0.99502	0.67106	4713.62	71141.6	1.08758	0.9256	0.94874	0.64792	4463.71	35525.7	1.157	1.0413	1.05287	0.6942	4886.01	37166.3	1.14543	1.0413	1.02973	0.68263	4770.31	36358.7
m	75	L	0.8	0.09691	ch	20.4382	n	2	21	0.96031	0.93717	0.90246	0.62478	4280	34133.8	1.37683	0.96031	0.91403	0.62478	4319.08	33623.6	1.14543	1.00659	0.97188	0.65949	4641.88	36748.6	1.14543	1.06444	1.02973	0.67106	4845.52	36236.1	1.09915	1.07601	1.05287	0.6942	4942.7	37602.5
m	57	R	1.2	-0.0791812	ph	22.7903	n	1	12	0.99502	0.62478	0.41652	0.15041	1856	12589.3
f	78	R	0.4	0.39794	n	19.2901	n	1	26.5	0.83304	0.37024	0.37024	0.09256	1564	5100.06	0.72891	0.37024	0.37024	0.09256	1565.42	4842.05	0.8099	0.40495	0.39338	0.09256	1674.18	5818.55	0.8099	0.41652	0.41652	0.10413	1769.05	6316.06	0.85618	0.43966	0.45123	0.1157	1883.6	7026.46	0.79833	0.45123	0.47437	0.12727	1986.57	7117.86	-0.0416667	0.21875	0.28125	0.375
f	78	L	0.5	0.30103	n	19.2901	n	1	27	0.74048	0.38181	0.37024	0.10413	1599	6082.35	0.74048	0.35867	0.35867	0.09256	1551.54	5716.74	0.78676	0.39338	0.38181	0.10413	1656.82	5735.25	0.8099	0.40495	0.39338	0.09256	1671.87	5885.66	0.90246	0.47437	0.4628	0.13884	1975	8624.28	0.91403	0.50908	0.47437	0.13884	2059.46	8114.04	0.234375	0.333333	0.28125	0.333333
f	65	R	0.8	0.09691	n	25.8761	n	2	23.5	0.67106	0.48594	0.37024	0.10413	1527	7474.22	0.72891	0.49751	0.38181	0.10413	1552.69	7781.98	0.76362	0.50908	0.37024	0.10413	1560.79	7849.09	0.77519	0.5785	0.41652	0.1157	1748.23	9051.21	0.85618	0.4628	0.37024	0.1157	1578.15	8468.08	0.82147	0.49751	0.43966	0.15041	1876.65	10517.1	0.224138	0.0238095	0.1875	0.444444
f	65	L	0.8	0.09691	n	25.8761	n	2	24.5	0.71734	0.39338	0.37024	0.09256	1468	6479.2	0.62478	0.41652	0.37024	0.10413	1496	7840.99	0.59007	0.39338	0.37024	0.10413	1453.19	7022.99	0.64792	0.43966	0.39338	0.10413	1574.68	7492.73	0.82147	0.40495	0.33553	0.10413	1456.66	7764.63	0.72891	0.37024	0.3471	0.1157	1611.7	8095.53	0.016129	-0.0588235	-0.0625	0.25
f	58	R	0.9	0.0457575	n	20.8117	n	1	20	0.74048	0.67106	0.68263	0.28925	3041	18011	0.9256	0.6942	0.70577	0.28925	3076.46	17932.3							0.83304	0.75205	0.78676	0.33553	3369.18	20601.5	0.91403	0.75205	0.78676	0.32396	3371.5	19865.7	0.83304	0.74048	0.77519	0.35867	3403.89	22015.4	0.125	0.103448	0.135593	0.24
f	58	L	1.2	-0.0791812	n	20.8117	n	1	20.5	0.70577	0.71734	0.99502	0.32396	3309	18374.3	0.8099	0.75205	0.77519	0.32396	3399.27	18967.9	0.6942	0.75205	0.79833	0.3471	3458.27	19787	0.8099	0.77519	0.82147	0.3471	3585.54	20507.8	0.77519	0.78676	0.84461	0.37024	3657.28	21603.5	0.77519	0.77519	0.83304	0.37024	3652.65	21794.4	0.0983607	0.0806452	-0.162791	0.142857
f	85	L	1	0	n	21.1109	n	1	19	0.71734	0.83304	0.76362	0.38181	3479	20960.2	0.63635	0.84461	0.75205	0.38181	3350.67	20193.1	0.68263	0.85618	0.76362	0.38181	3479.1	20219.7	0.85618	0.90246	0.78676	0.39338	3594.8	20594.6	0.86775	0.86775	0.78676	0.38181	3562.4	20533.3	0.79833	0.84461	0.78676	0.39338	3531.16	20350.5	0.112903	0.0138889	0.030303	0.030303
m	71	R	1	0	n	26.4915	n	1	19	0.6942	0.67106	0.65949	0.26611	2770	16143.6	0.74048	0.6942	0.63635	0.26611	2702.75	16170.2	0.68263	0.6942	0.63635	0.26611	2762.92	16412	0.79833	0.67106	0.63635	0.27768	2746.72	17460.3	0.68263	0.72891	0.68263	0.28925	2932.99	17940.4	0.62478	0.67106	0.64792	0.27768	2797.63	16985.9	-0.1	0	-0.0175439	0.0434783
m	71	L	0.8	0.09691	n	26.4915	n	1	19	0.89089	0.8099	0.68263	0.25454	2887	15901.8	0.87932	0.79833	0.65949	0.2314	2779.11	14441.7	0.85618	0.83304	0.70577	0.26611	2968.86	15878.7	0.82147	0.8099	0.6942	0.26611	2959.61	16584.4	0.83304	0.76362	0.6942	0.26611	2901.76	16187.6	0.8099	0.78676	0.68263	0.26611	2900.6	15977	-0.0909091	-0.0285714	0	0.0454545
f	68	R	0.3	0.522879	n	20.0877	n	2	15	0.70577	0.65949	0.72891	0.27768	2898	13909.5	0.52065	0.61321	0.63635	0.24297	2528.05	11579.3	0.56693	0.63635	0.67106	0.25454	2696.97	12595.1	0.60164	0.62478	0.65949	0.24297	2611.35	12251.5	0.64792	0.65949	0.67106	0.25454	2690.03	13517.2	0.59007	0.67106	0.67106	0.21983	2613.66	10977.6	-0.163934	0.0175439	-0.0793651	-0.208333
f	68	L	0.5	0.30103	n	20.0877	n	2	20	0.50908	0.54379	0.62478	0.2314	2478	11080.6	0.59007	0.5785	0.59007	0.21983	2423.91	11062.1	0.59007	0.61321	0.67106	0.25454	2715.48	12944.5	0.55536	0.60164	0.65949	0.24297	2628.7	13012.8	0.61321	0.59007	0.64792	0.2314	2605.56	12686.5	0.62478	0.63635	0.65949	0.2314	2621.76	12541.9	0.227273	0.170213	0.0555556	0
f	63	R	0.9	0.0457575	n	20.8117	n	1	16.5	0.96031	0.84461	0.76362	0.41652	3400	22089.4	0.97188	0.84461	0.72891	0.40495	3331	21541	1.0413	0.75205	0.65949	0.39338	3107.7	21350.1	0.89089	0.79833	0.71734	0.40495	3224.56	22325.5	1.13386	0.85618	0.77519	0.43966	3497.61	24221.8	0.90246	0.86775	0.77519	0.43966	3487.2	24175.5	-0.060241	0.0273973	0.0151515	0.0555556
f	63	L	0.1	1	n	20.8117	n	1	16.5	0.94874	0.79833	0.72891	0.41652	3299	23786.8	1.16857	0.8099	0.70577	0.39338	3185.22	22155.4	0.83304	0.83304	0.75205	0.43966	3411.99	25164.8	1.07601	0.85618	0.76362	0.45123	3482.57	26523.1	0.97188	0.87932	0.79833	0.45123	3532.32	25804.6	1.05287	0.86775	0.79833	0.4628	3575.13	26685	0.109756	0.0869565	0.0952381	0.111111
m	63	R	0.5	0.30103	ph	20.4294	n	1	24	0.59007	0.38181	0.45123	0.15041	1851	9478.14	0.75205	0.41652	0.42809	0.17355	1843.1	10115.7	0.67106	0.37024	0.42809	0.15041	1769.05	8798.99	0.70577	0.43966	0.48594	0.17355	2024.75	10842.2	0.67106	0.43966	0.49751	0.18512	2076.82	11172	0.65949	0.45123	0.49751	0.19669	2123.1	11102.6	0.117647	0.181818	0.102564	0.307692
m	67	R	0.15	0.823909	n	20.3244	n	1	21.5	0.78676	0.79833	0.65949	0.25454	2809	14405.8	0.70577	0.67106	0.61321	0.25454	2720.11	13975.4	0.71734	0.5785	0.59007	0.19669	2469.04	9977.97							0.68263	0.63635	0.64792	0.24297	2684.24	13590.1
f	75	L	1	0	n	21.3593	y	1	19.5	1.09915	1.09915	1.02973	0.54379	4439	30432.6	1.26113	1.14543	1.05287	0.54379	4552.8	30548.3	1.29584	1.09915	1.01816	0.55536	4470.65	31100.2
f	41	R	1.2	-0.0791812	ph	20.3244	n	1	14	0.5785	0.72891	0.6942	0.35867	3079	21307.3	0.56693	0.71734	0.67106	0.35867	3007.04	21316.6	0.64792	0.65949	0.64792	0.35867	2942.25	21362.8	0.56693	0.65949	0.62478	0.3471	2889.03	20031.1	0.45123	0.65949	0.65949	0.35867	2912.17	20438.4
m	70	R	1	0	ph	23.7543	n	1	18.5	0.76362	0.79833	0.78676	0.31239	3306	16856.3	0.85618	0.85618	0.8099	0.31239	3468.69	17394.3	0.97188	0.8099	0.8099	0.33553	3410.84	18428.7	0.84461	0.8099	0.79833	0.33553	3394.64	18780.4	1.0413	0.84461	0.85618	0.38181	3674.63	21641.7	1.24956	1.05287	1.01816	0.37024	4164.04	23659.5	0.636364	0.318841	0.294118	0.185185
m	70	L	0.5	0.30103	ph	23.7543	n	1	18	0.99502	0.87932	0.83304	0.33553	3583	17604.9	0.9256	0.85618	0.82147	0.35867	3614.47	18808.2	0.9256	0.91403	0.87932	0.38181	3829.67	20241.7	0.84461	0.83304	0.82147	0.3471	3539.26	18317.6	1.05287	0.91403	0.90246	0.41652	3983.55	22411.1	1.07601	0.94874	0.97188	0.45123	4265.86	22959.5	0.0813953	0.0789474	0.166667	0.344828
m	75	L	1	0	ph	24.2188	n	1	18.5	0.85618	0.76362	0.70577	0.31239	3065	13578.6	0.89089	0.77519	0.70577	0.31239	3064.89	14356.1	0.86775	0.74048	0.71734	0.31239	3017.46	13709.3	0.91403	0.72891	0.70577	0.31239	3039.44	14183.7	0.98345	0.77519	0.70577	0.30082	3016.3	13119.2	0.99502	0.78676	0.70577	0.28925	3035.97	13009.3	0.162162	0.030303	0	-0.0740741
f	79	R	0.4	0.39794	n	23.533	n	1	23	1.157	1.12229	1.12229	0.74048	5352	40224.3	1.16857	1.06444	1.05287	0.68263	5073.44	38483	1.01816	1.0413	1.0413	0.70577	4907.99	37817.7	0.98345	1.01816	1.02973	0.70577	4831.63	39016.4	1.157	1.0413	1.05287	0.71734	5014.44	39688.6	1.33055	1.06444	1.0413	0.68263	4948.49	37788.8	0.15	-0.0515464	-0.0721649	-0.078125
f	79	L	0.8	0.09691	n	23.533	n	1	23.5	1.3884	1.11072	1.08758	0.65949	5174	36726.7	1.14543	1.09915	1.00659	0.60164	4833.95	34786.4	1.19171	1.09915	1.02973	0.65949	5051.46	36118.1	1.48096	1.08758	1.0413	0.67106	4992.45	37427.8	1.26113	1.07601	1.02973	0.64792	4960.06	36142.4	1.24956	1.08758	1.0413	0.61321	4949.65	34720.4	-0.1	-0.0208333	-0.0425532	-0.0701754
m	73	L	1	0	ph	19.0194	y	1	22.5	0.78676	0.68263	0.60164	0.2314	2573	15397.4	0.85618	0.6942	0.59007	0.21983	2521.1	15371.9	0.84461	0.62478	0.55536	0.21983	2401.93	15080.3	0.50908	0.67106	0.60164	0.2314	2565.07	15676.2	0.94874	0.71734	0.63635	0.24297	2725.89	16320.6	0.8099	0.70577	0.63635	0.25454	2766.39	16357.7	0.0294118	0.0338983	0.0576923	0.1
m	67	R	0.4	0.39794	ph	25.8645	n	3	10.5	0.86775	0.97188	0.87932	0.38181	3642	29157.6	0.99502	0.96031	0.87932	0.38181	3651.49	29071.9	1.05287	0.99502	0.87932	0.39338	3667.69	29685.1	0.94874	1.00659	0.91403	0.40495	3763.72	31165	1.01816	1.02973	0.94874	0.43966	3947.68	32043.1	0.90246	0.99502	0.89089	0.40495	3716.28	27931.1	0.04	0.0238095	0.0131579	0.0606061
m	67	L	0.8	0.09691	ph	25.8645	n	3	11.5	1.23799	1.19171	0.98345	0.4628	4230	36484.8	1.157	1.23799	0.98345	0.4628	4286.69	36415.4	1.14543	1.21485	0.99502	0.4628	4269.33	36292.8	1.29584	1.23799	0.97188	0.4628	4228.84	36472.1	1.0413	1.2727	1.05287	0.52065	4522.71	38744.5	1.12229	1.23799	0.98345	0.4628	4247.35	33112.2	-0.0934579	0.038835	0	0
m	74	L	1	0	ch	19.8413	n	2	22.5	0.83304	0.83304	0.86775	0.45123	3311	24885.9	0.70577	0.78676	0.76362	0.42809	3430.51	24597.8
f	75	L	1.2	-0.0791812	n	28.9352	n	2	24	1.02973	0.82147	0.77519	0.48594	3819	23619	1.05287	0.9256	0.79833	0.49751	4026.36	24899.8	1.08758	0.84461	0.77519	0.47437	3815.79	23585.4
m	85	R	0.5	0.30103	ph	26.8923	n	1	22	0.78676	0.65949	0.5785	0.21983	2595	11677.6	0.96031	0.64792	0.60164	0.2314	2683.08	12602	0.74048	0.59007	0.56693	0.2314	2537.3	12124.2	0.83304	0.65949	0.59007	0.24297	2693.5	13130.8	0.75205	0.63635	0.59007	0.21983	2614.82	11998.1	0.77519	0.64792	0.59007	0.2314	2673.83	12753.6	-0.0147059	-0.0175439	0.02	0.0526316
m	85	R	0.06	1.22185	ph	26.8923	n	1	22.5	0.77519	0.65949	0.60164	0.24297	2725	12327.8	0.6942	0.63635	0.59007	0.24297	2662.26	12677.2	0.71734	0.63635	0.61321	0.24297	2717.79	12234.1	0.79833	0.63635	0.62478	0.24297	2737.46	12521.1	0.83304	0.65949	0.62478	0.25454	2787.21	12806.8	0.54379	0.64792	0.60164	0.25454	2737.46	13436.2	-0.298507	-0.0175439	0	0.047619
f	82	L	0.6	0.221849	n	21.9388	n	1	22	0.55536	0.39338	0.4628	0.26611	2135	15256.2	0.3471	0.4628	0.45123	0.27768	2060.62	15148.6	0.47437	0.52065	0.49751	0.28925	2261.93	16550.9	0.43966	0.52065	0.47437	0.27768	2191.36	15057.2	0.56	0.49	0.52	0.27768	2374.16	15784	0.59007	0.47437	0.53222	0.26611	2367.22	16239.7	0.0625	0.205882	0.15	0
f	59	R	1.2	-0.0791812	n	28.3531	n	3	18.5	0.89089	0.72891	0.63635	0.20826	2658	16365.8	0.5785	0.60164	0.45123	0.12727	1944.92	10793.7	0.77519	0.72891	0.60164	0.19669	2544.24	15021.3	0.97188	0.77519	0.63635	0.2314	2759.45	18245.9	0.89089	0.75205	0.65949	0.2314	2828.87	18720.3	0.45123	0.68263	0.67106	0.25454	2831.18	19283.7	-0.493506	-0.0634921	0.0545455	0.222222
f	59	L	1.2	-0.0791812	n	28.3531	n	3	18.5	0.75205	0.78676	0.53222	0.15041	2283	12221.4	0.74048	0.67106	0.43966	0.13884	1935.66	11172	0.89089	0.67106	0.41652	0.16198	1888.22	12605.5	0.82147	0.77519	0.49751	0.16198	2205.24	14393.1	0.85618	0.71734	0.45123	0.20826	2067.56	16314.9	0.5785	0.59007	0.35867	0.21983	177.021	15652	-0.230769	-0.25	-0.326087	0.461538
m	77	L	0.3	0.522879	ph	23.6652	n	1	20	0.93717	0.85618	0.9256	0.5785	4297	42810.2	0.96031	0.86775	0.9256	0.56693	4315.61	42569.5	0.99502	0.84461	0.91403	0.55536	4218.42	41429.9	1.13386	0.87932	0.93717	0.55536	4344.53	42041.9	0.91403	0.86775	0.94874	0.5785	4391.97	42980.2
m	66	R	1	0	ph	24.6755	y	4	19	0.48594	0.56693	0.54379	0.31239	2460	18226.2	0.54379	0.50908	0.48594	0.28925	2195.99	16670.1	0.63635	0.5785	0.54379	0.31239	2459.78	17820.1	0.62478	0.54379	0.53222	0.32396	2474.82	18652	0.6942	0.52065	0.52065	0.32396	2422.76	18152.2	0.48594	0.54379	0.52065	0.32396	2382.26	17772.7	0	-0.0408163	-0.0425532	0.037037
m	66	R	1	0	ph	24.6755	y	4	17	0.37024	0.47437	0.4628	0.26611	2076	15399.7	0.31239	0.4628	0.43966	0.2314	1943.76	14239.2	0.59007	0.56693	0.50908	0.27768	2315.16	16150.6	0.60164	0.59007	0.52065	0.27768	2363.75	15944.6	0.48594	0.50908	0.47437	0.24297	2105.74	14654.6	0.52065	0.49751	0.45123	0.24297	2020.12	14538.9	0.40625	0.0487805	-0.025	-0.0869565
m	67	R	0.9	0.0457575	ph	21.7738	y	2	20.5	0.53222	0.35867	0.42809	0.21983	1923	15779.2							0.50908	0.40495	0.43966	0.2314	2002.77	16613.4	0.49751	0.3471	0.40495	0.2314	1898.64	16236.2	0.43966	0.38181	0.41652	0.19669	1853.51	14744.8
m	67	L	0.4	0.39794	ph	21.7738	y	2	20.5	0.38181	0.3471	0.43966	0.20826	1838	13450.1	0.50908	0.43966	0.48594	0.21983	2074.5	14051.8	0.43966	0.4628	0.49751	0.2314	2124.25	14883.6	0.50908	0.40495	0.47437	0.24297	2024.75	15377.7	0.40495	0.43966	0.48594	0.2314	2064.09	15542
m	82	R	1.2	-0.0791812	n	24.2188	n	1	19.5	1.06444	0.89089	0.87932	0.54379	4068	27866.3	0.97188	0.86775	0.82147	0.50908	3848.18	27012.5	1.08758	0.93717	0.90246	0.53222	4145.53	27761.1	1.01816	0.87932	0.86775	0.52065	3982.39	27136.3	0.97188	0.93717	0.86775	0.52065	4066.86	26756.8	0.97188	0.90246	0.85618	0.48594	3932.64	24714.7	-0.0869565	0.012987	-0.0263158	-0.106383
m	82	L	0.7	0.154902	n	24.2188	n	1	19	0.90246	0.85618	0.87932	0.48594	3849	26151.7	0.9256	0.82147	0.82147	0.4628	3644.55	25211	1.01816	0.87932	0.90246	0.48594	3984.71	25606.7	0.98345	0.89089	0.91403	0.48594	3987.02	25754.8	1.00659	0.90246	0.90246	0.47437	3939.59	25112.7	1.08758	0.91403	0.9256	0.47437	4046.03	24527.2	0.205128	0.0675676	0.0526316	-0.0238095
f	74	R	0.6	0.221849	ph	22.6409	n	1	18.5	0.71734	0.76362	0.68263	0.25454	2840	17392							0.70577	0.84461	0.71734	0.26611	3048.7	17379.3	0.8099	0.87932	0.97188	0.28925	3167.87	19467.7	0.6942	0.86775	0.75205	0.27768	3165.55	18648.5	0.64792	0.87932	0.74048	0.27768	3162.08	18854.5	-0.0967742	0.151515	0.0847458	0.0909091
f	74	L	0.6	0.221849	ph	22.6409	n	1	18.5	0.86775	0.86775	0.75205	0.31239	3263	18495.8							0.8099	0.90246	0.76362	0.30082	3317.12	18483.1	0.78676	0.89089	0.74048	0.28925	3226.87	17123.6	0.86775	0.91403	0.75205	0.30082	3346.04	18632.3	0.82147	0.87932	0.74048	0.27768	3212.99	16854	-0.0533333	0.0133333	-0.0153846	-0.111111
f	80	R	0.6	0.221849	n	12.4948	n	1	25	0.96031	0.8099	0.85618	0.55536	3977	28735.3	0.97188	0.75205	0.77519	0.52065	3713.97	26353	1.06444	0.82147	0.8099	0.54379	3855.12	26673.5	0.94874	0.8099	0.83304	0.54379	3880.58	26069.5	1.0413	0.86775	0.82147	0.56693	3959.25	27505.4
f	80	L	0.7	0.154902	n	12.4948	n	1	25	0.70577	0.87932	0.91403	0.56693	4198	30256.7	0.9256	0.84461	0.83304	0.5785	4005.53	29879.5	0.91403	0.90246	0.9256	0.61321	4284.37	32209.7	1.21485	0.86775	0.89089	0.5785	4135.12	29482.7	0.83304	0.76362	0.86775	0.5785	3982.39	29229.3
f	75	R	0.6	0.221849	n	19.025	n	1	23	0.79833	0.68263	0.71734	0.4628	3325	22583.5	0.78676	0.72891	0.72891	0.43966	3372.66	22220.2	0.6942	0.65949	0.70577	0.45123	3202.58	21707.6	0.61321	0.67106	0.71734	0.47437	3364.56	23094.9	0.84461	0.72891	0.76362	0.48594	3535.79	23550.7	0.55536	0.68263	0.74048	0.48594	3432.82	23844.6	-0.304348	0	0.0322581	0.05
m	86	R	1.2	-0.0791812	ph	25.8166	n	2	23.5	0.55536	0.45123	0.37024	0.13884	1629	9656.32	0.40495	0.4628	0.37024	0.13884	1653.35	10074	0.59007	0.47437	0.37024	0.13884	1684.59	10112.2	0.49751	0.47437	0.38181	0.13884	1685.75	9302.28	0.50908	0.4628	0.35867	0.13884	1630.21	9318.48	0.48594	0.45123	0.3471	0.12727	1578.15	7937.02	-0.125	0	-0.0625	-0.0833333
m	86	L	0.03	1.52288	ph	25.8166	n	2	24.5	0.54379	0.48594	0.38181	0.13884	1689	10671	0.83304	0.52065	0.35867	0.12727	1640.63	9747.73	0.74048	0.53222	0.40495	0.13884	1742.44	10951	0.72891	0.53222	0.41652	0.13884	1781.78	10799.4	0.62478	0.53222	0.41652	0.15041	1817.65	10856.1	0.78676	0.61321	0.42809	0.16198	1957.64	10879.3	0.446809	0.261905	0.121212	0.166667
m	56	L	0.5	0.30103	ch	22.1003	n	2	16	0.53222	0.43966	0.40495	0.17355	1622	8480.81
f	71	R	1	0	n	20.9572	n	2	20.5	0.86775	0.85618	0.6942	0.28925	3020	18589.5	0.98345	0.84461	0.70577	0.28925	3003.57	18796.6	0.87932	0.84461	0.70577	0.30082	3072.99	19014.1
f	71	L	0.9	0.0457575	n	20.9572	n	2	21.5	1.05287	0.91403	0.76362	0.31239	3285	19879.6	0.98345	0.91403	0.74048	0.30082	3203.73	19659.7	0.85618	0.84461	0.72891	0.31239	3156.3	19524.4
m	69	R	0.6	0.221849	n	29.0437	n	2	20.5	0.4628	0.20826	0.20826	0.05785	846	4948.49	0.42809	0.25454	0.21983	0.08099	976.508	7142.16	0.4628	0.20826	0.20826	0.05785	845.767	4948.49	0.52065	0.26611	0.25454	0.09256	1084.11	8515.52	0.39338	0.24297	0.24297	0.08099	1013.53	7622.32	0.85618	0.32396	0.33553	0.12727	1391.87	10786.7	0.85	0.555556	0.611111	1.2
[truncated: 1 more columns]
